# Supplementary material for: Lung Inflammasome Activation in SARS-CoV-2 Post-Mortem Biopsies
Source: Int J Mol Sci. 2022 Oct 27;23(21):13033. doi: 10.3390/ijms232113033 (PMC9659061; doi:10.3390/ijms232113033)
Supplement: Supplementary file 1 [file ijms-23-13033-s001.zip]

Archive with 1 entries (1 files):
- ijms-1917655-supplementary.pdf
